# Supplementary material for: Preparation of Particle-Reinforced Resin Using Highly Functional ZnO Particle Filler Driven by Supramolecular Interactions
Source: Materials (Basel). 2025 Jun 24;18(13):2986. doi: 10.3390/ma18132986 (PMC12251213; doi:10.3390/ma18132986)
Supplement: Supplementary file 1 [file materials-18-02986-s001.zip]

Archive with 1 entries (1 files):
- materials-3699989-supplementary.pdf
